# Supplementary material for: Estimation of plant height and yield based on UAV imagery in faba bean (Vicia faba L.)
Source: Plant Methods. 2022 Mar 5;18:26. doi: 10.1186/s13007-022-00861-7 (PMC8897926; doi:10.1186/s13007-022-00861-7)
Supplement: Supplementary file 1 — Additional file 1: Table S1. Results of yield estimation by machine learning algorithms. [file 13007_2022_861_MOESM1_ESM.xls]

## Sheet: Sheet1
Table S1 Results of yield estimation by machine learning algorithms
Date	SVM			RF			DT
	R2	RMSE (kg ha-1)	NRMSE (%)	R2	RMSE (kg ha-1)	NRMSE (%)	R2	RMSE (kg ha-1)	NRMSE (%)
D1	0.3354	1232.38	27.5	0.481	1038.68	23.18	0.4824	1036.88	23.14
D2	0.3519	1311.24	29.26	0.4241	1177.36	26.27	0.5067	1090.55	24.34
D3	0.4477	1113.04	24.84	0.4369	1085.31	24.22	0.454	1067.02	23.81
D4	0.3803	1206.45	26.92	0.5986	950.37	21.21	0.5461	974.21	21.74
D5	0.2484	1311.99	29.28	0.2388	1292.2	28.84	0.3229	1191.3	26.58
D6	0.3992	1268.52	28.31	0.2727	1374.66	30.68	0.2893	1302.1	29.06
D7	0.1441	1387.26	30.96	0.1257	1636.73	36.53	0.2113	1352.92	30.19
D1+D2	0.4673	1119.94	24.99	0.4799	1011.09	22.56	0.4343	1047.38	23.37
D1+D3	0.5206	993.4	22.17	0.5255	975.41	21.77	0.4985	975.11	21.86
D1+D4	0.5172	1113.04	24.84	0.6407	878.11	19.6	0.5971	923.24	20.6
D1+D5	0.411	1167.02	26.04	0.5745	968.97	21.62	0.5341	1018.74	22.73
D1+D6	0.5155	1151.57	25.7	0.4663	1047.68	23.38	0.482	1042.58	23.27
D1+D7	0.482	1116.34	24.91	0.4675	1071.96	23.92	0.4578	1067.17	23.82
D2+D3	0.4005	1145.28	25.56	0.464	1113.64	24.85	0.5431	1069.57	23.87
D2+D4	0.5524	1053.97	23.52	0.521	1058.47	23.62	0.5292	1066.72	23.81
D2+D5	0.4339	1169.27	26.09	0.3993	1122.04	25.04	0.4793	1095.2	24.44
D2+D6	0.4321	1135.08	25.33	0.4283	1169.27	26.1	0.5114	1092.35	24.38
D2+D7	0.4317	1170.91	26.13	0.38	1240.18	27.68	0.4959	1105.55	24.67
D3+D4	0.2583	1192.05	26.6	0.5424	949.33	21.19	0.5221	1005.55	22.44
D3+D5	0.2844	1169.27	26.09	0.3767	1095.65	24.45	0.4075	1063.12	23.72
D3+D6	0.4315	1173.91	26.2	0.5259	1068.22	23.84	0.4769	1057.87	23.61
D3+D7	0.332	1256.52	28.04	0.3148	1232.98	27.52	0.4502	1070.91	23.9
D4+D5	0.2727	1208.4	26.97	0.4303	1028.79	22.96	0.5008	986.96	22.03
D4+D6	0.3555	1215.44	27.12	0.5867	971.96	21.69	0.549	972.71	21.71
D4+D7	0.3785	1200.6	26.79	0.5487	985.16	21.99	0.5369	983.51	21.95
D5+D6	0.2327	1281.86	28.61	0.2766	1244.08	27.76	0.2644	1215.74	27.13
D5+D7	0.1587	1347.38	30.07	0.2264	1347.08	30.06	0.3094	1212.89	27.07
D6+D7	0.2655	1299.7	29	0.1761	1354.72	30.23	0.1403	1368.67	30.54
D1+D2+D3	0.5785	842.13	18.79	0.4876	979.76	21.86	0.4587	1038.68	23.18
D1+D2+D4	0.6393	866.42	19.34	0.5709	903.75	20.17	0.4904	1025.94	22.89
D1+D2+D5	0.6394	857.12	19.13	0.5031	970.91	21.67	0.4251	1052.17	23.48
D1+D2+D6	0.525	988.61	22.06	0.4698	1007.8	22.49	0.4343	1047.38	23.37
D1+D2+D7	0.6086	990.4	22.1	0.4497	1037.48	23.15	0.4238	1060.57	23.67
D1+D3+D4	0.4599	1022.49	22.82	0.6303	848.58	18.94	0.5731	939.73	20.97
D1+D3+D5	0.5029	1055.02	23.55	0.5234	962.97	21.49	0.4922	979.91	21.87
D1+D3+D6	0.586	881.56	19.67	0.5618	954.57	21.3	0.4985	975.11	21.76
D1+D3+D7	0.4681	1163.72	25.97	0.4758	1019.19	22.75	0.4985	975.11	21.76
D1+D4+D5	0.5299	1092.5	24.38	0.6384	891.3	19.89	0.5788	935.23	20.87
D1+D4+D6	0.4375	1096.85	24.48	0.6573	877.06	19.57	0.5971	923.24	20.6
D1+D4+D7	0.6135	1056.82	23.59	0.6171	906.6	20.23	0.589	933.13	20.82
D1+D5+D6	0.5443	1107.2	24.71	0.557	1001.2	22.34	0.5351	1024.59	22.87
D1+D5+D7	0.5667	1113.04	24.84	0.5105	1049.18	23.41	0.5082	1046.18	23.35
D1+D6+D7	0.5491	1208.4	26.97	0.4476	1095.5	24.45	0.4573	1072.86	23.94
D2+D3+D4	0.5741	967.32	21.59	0.5106	1031.78	23.03	0.5341	1073.46	23.96
D2+D3+D5	0.3222	1148.58	25.63	0.4122	1061.32	23.69	0.5108	1074.06	23.97
D2+D3+D6	0.4714	1115.29	24.89	0.5419	1050.22	23.44	0.5473	1068.52	23.85
D2+D3+D7	0.437	1079.01	24.08	0.3965	1162.97	25.95	0.5433	1068.97	23.86
D2+D4+D5	0.4126	1216.79	27.16	0.471	1023.09	22.83	0.5029	1071.06	23.9
D2+D4+D6	0.5859	1066.42	23.8	0.5429	1018.59	22.73	0.5292	1066.72	23.81
D2+D4+D7	0.6132	1104.65	24.65	0.4829	1112.29	24.82	0.521	1076.46	24.02
D2+D5+D6	0.4208	1165.22	26.01	0.4433	1091.15	24.35	0.4803	1098.35	24.51
D2+D5+D7	0.3952	1173.61	26.19	0.3475	1173.31	26.19	0.4689	1110.49	24.78
D2+D6+D7	0.4036	1237.48	27.62	0.4054	1176.76	26.26	0.5025	1107.95	24.73
D3+D4+D5	0.3239	1148.13	25.62	0.4596	991.15	22.12	0.4758	1015.74	22.67
D3+D4+D6	0.4205	1141.53	25.48	0.5894	933.73	20.84	0.5254	1003.3	22.39
D3+D4+D7	0.4997	1114.09	24.86	0.5138	987.41	22.04	0.5221	1005.55	22.44
D3+D5+D6	0.4077	1163.42	25.96	0.4223	1073.91	23.97	0.4147	1063.87	23.74
D3+D5+D7	0.2879	1243.78	27.76	0.3125	1174.51	26.21	0.3985	1068.37	23.84
D3+D6+D7	0.5182	1180.81	26.35	0.4776	1102.25	24.6	0.472	1063.27	23.73
D4+D5+D6	0.2944	1219.04	27.21	0.4524	1027.59	22.93	0.5016	986.96	22.02
D4+D5+D7	0.3104	1245.43	27.79	0.3921	1064.32	23.75	0.4903	996.25	22.23
D4+D6+D7	0.4943	1152.92	25.73	0.5594	992.95	22.16	0.5401	981.71	21.91
D5+D6+D7	0.3056	1286.21	28.71	0.2344	1280.51	28.58	0.2391	1243.03	27.74
D1+D2+D3+D4	0.5972	848.43	18.93	0.5425	925.19	20.65	0.4892	1033.13	23.06
D1+D2+D3+D5	0.6007	861.47	19.22	0.4773	971.96	21.69	0.4531	1039.58	23.2
D1+D2+D3+D6	0.6276	817.09	18.23	0.5329	957.72	21.37	0.4587	1038.68	23.18
D1+D2+D3+D7	0.5322	950.08	21.2	0.4177	1050.22	23.44	0.4587	1038.68	23.18
D1+D2+D4+D5	0.564	908.25	20.27	0.5697	912.29	20.36	0.4822	1031.48	23.02
D1+D2+D4+D6	0.6743	810.79	18.09	0.5826	912.44	20.36	0.4904	1025.94	22.89
D1+D2+D4+D7	0.7238	823.54	18.38	0.5174	962.07	21.47	0.4823	1035.83	23.12
D1+D2+D5+D6	0.5554	1070.02	23.88	0.5111	980.21	21.87	0.4251	1052.17	23.48
D1+D2+D5+D7	0.5869	1036.28	23.13	0.4311	1049.18	23.41	0.4138	1066.27	23.8
D1+D2+D6+D7	0.5602	1101.05	24.57	0.4441	1040.63	23.22	0.4238	1060.57	23.67
D1+D3+D4+D5	0.3952	1075.56	24	0.5809	896.85	20.02	0.5519	952.77	21.26
D1+D3+D4+D6	0.5882	865.52	19.32	0.6405	863.87	19.28	0.5731	939.73	20.97
D1+D3+D4+D7	0.5696	1012.59	22.6	0.5659	916.19	20.45	0.5731	939.73	20.97
D1+D3+D5+D6	0.5332	1012.89	22.61	0.537	972.11	21.7	0.4922	979.91	21.87
D1+D3+D5+D7	0.5713	1056.67	23.58	0.4826	1012.74	22.6	0.4922	979.91	21.87
D1+D3+D6+D7	0.5304	1098.8	24.52	0.4979	1011.69	22.58	0.4985	975.11	21.76
D1+D4+D5+D6	0.5629	1099.7	24.54	0.6191	918.14	20.49	0.5789	935.23	20.87
D1+D4+D5+D7	0.6118	1121.44	25.03	0.5733	965.07	21.54	0.5701	945.43	21.1
D1+D4+D6+D7	0.483	1193.1	26.63	0.6033	939.73	20.97	0.589	933.13	20.82
D1+D5+D6+D7	0.592	1161.47	25.92	0.4787	1078.71	24.07	0.5092	1052.17	23.48
D2+D3+D4+D5	0.2793	1243.18	27.74	0.465	1005.4	22.44	0.5073	1079.31	24.09
D2+D3+D4+D6	0.5944	995.2	22.21	0.5689	980.21	21.87	0.5341	1073.46	23.96
D2+D3+D4+D7	0.5427	1110.04	24.77	0.4928	1046.93	23.37	0.5341	1073.46	23.96
D2+D3+D5+D6	0.4439	1053.37	23.51	0.4334	1041.38	23.24	0.5145	1074.21	23.97
D2+D3+D5+D7	0.4171	1106.3	24.69	0.3468	1134.63	25.32	0.5092	1074.36	23.98
D2+D3+D6+D7	0.5008	1113.64	24.85	0.4626	1082.46	24.16	0.5477	1068.07	23.84
D2+D4+D5+D6	0.5047	1107.65	24.72	0.4969	1027.14	22.92	0.5029	1071.06	23.9
D2+D4+D5+D7	0.4583	1082.01	24.15	0.4169	1064.32	23.75	0.4947	1080.81	24.12
D2+D4+D6+D7	0.5373	1138.68	25.41	0.5028	1037.18	23.15	0.521	1076.46	24.02
D2+D5+D6+D7	0.4341	1237.33	27.61	0.3509	1165.07	26	0.4691	1115.29	24.89
D3+D4+D5+D6	0.3913	1083.51	24.18	0.4765	997.45	22.26	0.4755	1015.74	22.67
D3+D4+D5+D7	0.3655	1183.66	26.41	0.4073	1040.78	23.23	0.4758	1015.74	22.67
D3+D4+D6+D7	0.5799	1066.27	23.8	0.5554	961.62	21.46	0.5254	1003.3	22.39
D3+D5+D6+D7	0.4003	1189.51	26.54	0.3769	1122.34	25.05	0.4046	1069.57	23.87
D4+D5+D6+D7	0.4175	1211.39	27.03	0.3711	1090.25	24.33	0.491	996.25	22.23
D1+D2+D3+D4+D5	0.4974	947.68	21.15	0.5131	946.63	21.12	0.4815	1038.23	23.17
D1+D2+D3+D4+D6	0.6348	331.78	18.45	0.571	922.94	20.6	0.4892	1033.13	23.06
D1+D2+D3+D4+D7	0.6544	860.42	19.2	0.5025	972.41	21.7	0.4892	1033.13	23.06
D1+D2+D3+D5+D6	0.5177	957.72	21.37	0.4953	970.61	21.66	0.4531	1039.58	23.2
D1+D2+D3+D5+D7	0.5317	967.77	21.6	0.4522	1006.75	22.47	0.4531	1039.58	23.2
D1+D2+D3+D6+D7	0.5738	982.76	21.93	0.4581	1010.49	22.55	0.4587	1038.68	23.18
D1+D2+D4+D5+D6	0.5934	896.25	20	0.5557	932.98	20.82	0.4822	1031.48	23.02
D1+D2+D4+D5+D7	0.7007	876.61	19.56	0.5139	959.67	21.42	0.4741	1041.53	23.24
D1+D2+D4+D6+D7	0.5596	992.35	22.15	0.5247	971.51	21.68	0.4823	1035.83	23.12
D1+D2+D5+D6+D7	0.5897	1098.65	24.52	0.4451	1039.43	23.2	0.4138	1066.27	23.8
D1+D3+D4+D5+D6	0.4773	969.27	21.63	0.5745	920.99	20.55	0.5519	952.77	21.26
D1+D3+D4+D5+D7	0.6219	1046.33	23.35	0.5397	941.53	21.01	0.5519	952.77	21.26
D1+D3+D4+D6+D7	0.5478	1061.62	23.69	0.591	905.85	20.21	0.5731	939.73	20.97
D1+D3+D5+D6+D7	0.5256	1119.34	24.98	0.4829	1033.73	23.07	0.4922	979.91	21.87
D1+D4+D5+D6+D7	0.6244	1120.39	25	0.5658	963.72	21.51	0.5701	945.43	21.1
D2+D3+D4+D5+D6	0.5095	1001.79	22.36	0.4843	1013.49	22.62	0.5073	1079.31	24.09
D2+D3+D4+D5+D7	0.3934	1277.36	28.51	0.4054	1076.16	24.02	0.5073	1079.31	24.09
D2+D3+D4+D6+D7	0.5906	1036.73	23.14	0.5406	998.65	22.29	0.5341	1073.46	23.96
D2+D3+D5+D6+D7	0.4532	1114.24	24.87	0.3973	1096.7	24.47	0.5129	1074.66	23.98
D2+D4+D5+D6+D7	0.5081	1116.49	24.92	0.4182	1085.01	24.21	0.4947	1080.81	24.12
D3+D4+D5+D6+D7	0.4704	1101.95	24.59	0.4457	1032.23	23.04	0.4755	1015.74	22.67
D1+D2+D3+D4+D5+D6	0.5365	905.99	20.22	0.5327	939.73	20.97	0.4815	1038.23	23.17
D1+D2+D3+D4+D5+D7	0.6055	877.06	19.57	0.4586	1009.75	22.54	0.4815	1038.23	23.17
D1+D2+D3+D4+D6+D7	0.6299	890.25	19.87	0.5154	968.82	21.62	0.4892	1033.13	23.06
D1+D2+D3+D5+D6+D7	0.5772	1011.69	22.58	0.4406	1021.74	22.8	0.4531	1039.58	23.2
D1+D2+D4+D5+D6+D7	0.6063	932.53	20.81	0.5105	983.36	21.95	0.4741	1041.53	23.24
D1+D3+D4+D5+D6+D7	0.5562	1023.54	22.84	0.5515	948.28	21.16	0.5519	952.77	21.26
D2+D3+D4+D5+D6+D7	0.5091	1071.21	23.91	0.4591	1017.09	22.7	0.5073	1079.31	24.09
D1+D2+D3+D4+D5+D6+D7	0.5776	981.26	21.9	0.471	1008.7	22.51	0.4815	1038.23	23.17
